# Supplementary material for: Basic Symbolic Number Skills, but Not Formal Mathematics Performance, Longitudinally Predict Mathematics Anxiety in the First Years of Primary School
Source: J Intell. 2023 Nov 1;11(11):211. doi: 10.3390/jintelligence11110211 (PMC10672261; doi:10.3390/jintelligence11110211)
Supplement: Supplementary file 1 [file jintelligence-11-00211-s001.zip]

Archive with 1 entries (1 files):
- jintelligence-2500397-supplementary.pdf
